# Supplementary material for: Isolation of an Anionic Dicarbene Embedded Sn2P2 Cluster and Reversible CO2 Uptake
Source: Adv Sci (Weinh). 2023 Nov 28;11(5):2305545. doi: 10.1002/advs.202305545 (PMC10837339; doi:10.1002/advs.202305545)
Supplement: Supplementary file 2 — Supporting Information [file ADVS-11-2305545-s002.zip]

Archive with 6 entries (6 files):
- checkcif_2.pdf
- checkcif_3a_3b.pdf
- checkcif_5.pdf
- checkcif_6.pdf
- checkcif_7.pdf
- checkcif_8.pdf
